# Supplementary material for: Effect of Continuous Positive Airway Pressure on Lipid Profiles in Obstructive Sleep Apnea: A Meta-Analysis
Source: J Clin Med. 2022 Jan 25;11(3):596. doi: 10.3390/jcm11030596 (PMC8837151; doi:10.3390/jcm11030596)
Supplement: Supplementary file 1 [file jcm-11-00596-s001.zip]

Archive with 1 entries (1 files):
- jcm-1485804-supplementary.pdf
